# Supplementary material for: Epidemiology of Antibiotic Resistant Pathogens in Pediatric Urinary Tract Infections as a Tool to Develop a Prediction Model for Early Detection of Drug-Specific Resistance
Source: Antibiotics (Basel). 2022 May 26;11(6):720. doi: 10.3390/antibiotics11060720 (PMC9220059; doi:10.3390/antibiotics11060720)
Supplement: Supplementary file 1 [file antibiotics-11-00720-s001.zip]

Archive with 1 entries (1 files):
- antibiotics-1713513-supplementary.pdf
